# Supplementary material for: Tissue characterization of acute lesions during cardiac magnetic resonance-guided ablation of cavo-tricuspid isthmus-dependent atrial flutter: a feasibility study
Source: Eur Heart J Cardiovasc Imaging. 2023 Dec 29;25(5):635–44. doi: 10.1093/ehjci/jead334 (PMC11057941; doi:10.1093/ehjci/jead334)
Supplement: jead334_Supplementary_Data [file jead334_supplementary_data.zip]

Archive with 3 entries (3 files):
- Supplemental Material.docx
- Supplementary video 1.mp4
- Supplementary Video 2.mp4
